# Supplementary material for: Pulpectomy vs. Pulpotomy as Alternative Emergency Treatments for Symptomatic Irreversible Pulpitis—A Multicenter Comparative Randomised Clinical Trial on Patient Perceptions
Source: Clin Pract. 2023 Aug 2;13(4):898–913. doi: 10.3390/clinpract13040082 (PMC10453127; doi:10.3390/clinpract13040082)
Supplement: Supplementary file 1 [file clinpract-13-00082-s001.zip]

Archive with 1 entries (1 files):
- clinpract-2429426-supplementary.pdf
